# Supplementary material for: Therapeutic modulation of phagocytosis in glioblastoma can activate both innate and adaptive antitumour immunity
Source: Nat Commun. 2020 Mar 20;11:1508. doi: 10.1038/s41467-020-15129-8 (PMC7083893; doi:10.1038/s41467-020-15129-8)
Supplement: Supplementary file 4 — Source Data [file 41467_2020_15129_MOESM4_ESM.xlsx]

## Sheet: Figure 1
Figure 1A					Figure 1B
CD47 score	Normal	GBM			GL261	IgG	1	5	10	50	CT2A	IgG	1	5	10	50
	21	90				1	1.05	1.1	1.15	0.99		1.01	1.07	1.14	1.2	1.05
	47	99				1.02	1.02	1.02	1.2	1.05		1	1.06	1.06	1.24	1.02
	35	65				0.96	0.95	0.99	1.08	1.02		0.98	1	1.1	1.18	1.07
	28	72				1.01	1	1.05	1.12	1.01		1.02	1.03	1.05	1.21	1.02
	23	88				1.01	1.04	1.04	1.14	0.97		1	1.04	1.109	1.17	1.04
	22	85
Unparied student's t test
p < 0.0001					Figure 1D							Figure 1E
						Days	PBS	TMZ	MIAP-410			Iba1	PBS	MIAP-410	F4/80	PBS	MIAP-410
						15	1						5.2	4.2		29	33
Figure 1C						16	1						3.4	6.1		21	58
						17	1						8.1	4.5		33	25
Tumor volume	PBS	MIAP-410	TMZ			17	1						6.4	4.6		42	38
	60	60	29			18	1						4.2	3.3		32	22
	75	65	35			19	1						5.5	3.7		18	53
	70	42	25			19	1						6.6	3.8		13	31
	39	25	20			20	1						4.3	4.3		27	49
	45	55	38			22		1				Unpaired t test		p=0.1232	Unpaired t test		p=0.0883
	63	52	32			22		1
	68	40	30			23		1
	76	36	27			24		1				CD4	PBS	MIAP-410	CD8	PBS	MIAP-410
Unparied student's t test						24		1					2.2	2.8		0.8	0.5
MIAP-410 vs. PBS	p= 0.04					25		1					2.6	4.2		0.7	0.4
						26		1					3.1	2.7		0.4	0.4
						30		1					2	3.3		0.52	0.6
						21			1				1.9	4.4		0.7	0.65
						21			1				2.6	1.9		0.55	0.35
						22			1				2.3	1.7		0.46	0.4
						22			1				2.9	3.5		0.6	0.6
						23			1			Unpaired t test		p=0.2036	Unpaired t test		p=0.1315
						23			1
						24			1
						25			1
					Log-rank test
					MIAP-410 vs. TMZ		p=0.08

## Sheet: Figure 2
Figure 2A
		TMZ(µM)	LN229							TMZ(µM)	U251							TMZ(µM)	U87
		Control	9.25	9.66	7.96	7.95	6.65	7.52		Control	5.6	5.76	4.07	3.72	4.13	3.93		Control	7.72	8.48	8.89	8.5	8.4	8.23
		10	12.19	12.89	13.24	13.73	14.43	13		10	8.57	9.67	9.49	8.72	12.37	12.52		10	18.97	19.16	15.98	16.13	18.23	18.52
		50	14.62	17.36	12.97	13.34	14.62	16.87		50	55.92	58.22	36.56	37.83	28.93	29.3		50	18.66	18.23	17.69	17.97	17.31	16.38
		100	14.35	16.88	14.61	15.71	15.23	16.62		100	34.36	35	32.69	33.14	36.4	35.99		100	22.33	23.84	22.37	23.23	21.09	20.02
							Unpaired Student T Test (ctrl vs 100)	3.28198e-07							Unpaired Student T Test (ctrl vs 100)	6.92901e-11							Unpaired Student T Test (ctrl vs 100)	6.46966e-07
							Ordinary one-way ANOVA	<0.0001							Ordinary one-way ANOVA	<0.0001							Ordinary one-way ANOVA	<0.0001
		TMZ(µM)	GL261							TMZ(µM)	CT-2A
		Control	11.25	9.26	10.47	10.1	8.22	4.18		Control	2.34	4.73	3.47	7.75	5.85	4.07
		10	10.64	15.49	19.59	7.72	13.18	6.96		10	3.32	3.19	4.05	2.99	7.22	8.69
		50	19.13	18.61	19.87	18.72	13.77	9.5		50	6.06	5.53	6.73	11.16	8.93	11.93
		100	13.26	18.08	20.61	19.05	18.21	16.54		100	7.26	8.34		14.61	11.23	11.46
							Unpaired Student T Test (ctrl vs 100)	0.000138725							Unpaired Student T Test (ctrl vs 100)	0.00645358
							Ordinary one-way ANOVA	0.0016							Ordinary one-way ANOVA	0.0021
Figure 2B
		Time(H)	LN229							Time(H)	U251							Time(H)	U87							Time(H)	GL261							Time(H)	CT-2A
		24	4.46	4.8	5.72	5.84	7.06	6.82		24	15.55	15.91	14.27	13.35	15.17	15.42		24	4.99	4.86	4.08	4.5	5.26	5.33		24	5.2	8.56	8.46	5.97	8.07			24	7	7.78	9.78	8.53	8.49
		48	8.52	8.59	9.65	9.94	8.25	8.02		48	25.7	25.68	29.1	31.25	27.58	27.74		48	9.49	9.97	7.62	7.61	8.68	7.89		48	8.71	6.63	9.78	9.18	6.23			48	7.85	7.5	8.51	9.16	7.9
		72	26.39	28.18	30.47	29.96	25.07	25.89		72	28.9	31.89	26.62	26.08	27.77	27.98		72	14.74	16.15	15.15	14.17	16.69	18		72	16.81	17.92	19.174	17.49	16.72			72	17.47	17.09	21.09	19.94	19.15
		96	24.2	26.79	22.24	22.98	26.03	26.58		96	23.39	24.26	23.56	23.95	17.61	17.64		96	13.59	15.4	16.29	16.23	17.44	16.57		96	5.83	5.5	5.25	4.55	7.24			96	12.21	11.47	12.04	11.68	12.09
							Unpaired Student T Test (24 vs 72)	9.55095e-08							Unpaired Student T Test (24 vs 72)	1.84939e-06							Unpaired Student T Test (24 vs 72)	1.52565e-06						Unpaired Student T Test (24 vs 72)	5.87653e-06							Unpaired Student T Test (24 vs 72)	9.16956e-06
							Ordinary one-way ANOVA	<0.0001							Ordinary one-way ANOVA	<0.0001							Ordinary one-way ANOVA	<0.0001						Ordinary one-way ANOVA	<0.0001							Ordinary one-way ANOVA	<0.0001
Figure 2C
		TMZ(µM)	mouse (BMDM)						TMZ(µM)	human (THP-1)
		Control	4.13	4.66	4.87	5.19	4.86		Control	5.26	5.01	4.01	4.23	4.91
		10	2.93	3.66	3.48	3.58	3.76		10	4.83	4.86	4.62	3.83	3.98
		50	3.35	3.65	3.83	3	3.19		50	4.55	4.4	4.58	4.53	4.26
		100	5.49	4.28	0.51	4.15	3		100	4.04	3.8	4.41	3.31	3.58
						Turkey's Multiple Comparison (ctrl vs 100) Test	ns						Turkey's Multiple Comparison (ctrl vs 100) Test	ns
Figure 2D
		TMZ(µM)	LN229							TMZ(µM)	U251							TMZ(µM)	U87
		Control	13.93	11.39	9.41	8.86	7.7	6.95		Control	10.66	11.04	11.75	11.54	11.08	11.28		Control	13.95	15.65	19.88	17.59	13.45	14.8
		10	8.31	7.56	7.98	7.7	8.23	8.08		10	13.45	14.8	14.95	14.65	16.31	16.92		10	24.36	21.87	22.92	23.6	22.4	23.32
		50	11.09	11.9	9.32	8.84	10.3	12.03		50	16.79	16.29	15.7	16.87	15.93	14.8		50	23.5	24.62	23.74	23.81	23.09	24.01
		100	16.54	15.44	15.76	15.52	15.02	14.85		100	21.14	21.34	17.45	17.5	19.24	18.43		100	25.56	23.83	25.37	25.97	24.96	24.2
							Turkey's Multiple Comparison (ctrl vs 100) Test	<0.0001							Turkey's Multiple Comparison (ctrl vs 100) Test	<0.0001							Turkey's Multiple Comparison (ctrl vs 100) Test	<0.0001
							Unpaired Student T Test (ctrl vs 100)	0.00215513							Unpaired Student T Test (ctrl vs 100)	5.85898e-05							Unpaired Student T Test (ctrl vs 100)	0.000117367
Figure 2E		GL261										CT-2A
			DMSO				TMZ (50uM)						DMSO				TMZ (50uM)
		DDIT3	0.971981	1.02101	1	1.00765	1.75443	1.95342	2.35381	2.31498		DDIT3	1.03994	0.961594	1.00591	0.994126	1.24035	1.44769	1.189	1.29392
		HERPUD1	0.938709	0.979251	0.988114	1.10095	1.39741	1.4357	1.35543	1.44468		HERPUD1	0.777546	1.18756	1.05045	1.03097	1.2616	1.36533	1.24768	1.43321
		GADD45α	0.969962	0.997231	1.02527	1.00835	1.85446	2.36362	2.0195	2		GADD45α	1.17385	0.962762	1.03329	0.856337	1.64776	1.80688	1.7944	1.70114
									Unpaired Student T Test (DDIT3)	0.00467037									Unpaired Student T Test (DDIT3)	0.0104123
									Unpaired Student T Test (HERPUD1)	0.000195995									Unpaired Student T Test (HERPUD1)	0.0257302
									Unpaired Student T Test (GADD45a)	0.00207417									Unpaired Student T Test (GADD45a)	0.000275689
Figure 2G		Calreticulin
			LN229							U251							U87
		TMZ (100uM)	22.33	23.84	22.37	23.23	21.09	20.02		33.62	34.52	29.64	31.36	35.59	37.87		26.79	26.71	26.03	26.03	27.68	26.54
		TMZ/4-PBT (500uM)	19.57	20.81	18.8	19.32	19.63	19.18		20.4	22.6	19.61	20.33	22.02	23.24		20.68	20.03	25.41	25.64	25.22	25.13
							Unpaired Student T Test (TMZ vs 4-PBT)	0.00119341						Unpaired Student T Test (TMZ vs 4-PBT)	2.80743e-05						Unpaired Student T Test (TMZ vs 4-PBT)	0.0380794
		Phagocytosis
			LN229							U251							U87
		Control	13.93	11.39	9.41	8.86	7.7	6.95		10.66	11.04	11.75	11.54	11.08	11.28		13.95	15.65	19.88	17.59	13.45	14.8
		TMZ (100uM)	16.54	15.44	15.76	15.52	15.02	14.85		21.14	21.34	17.45	17.5	19.24	18.43		25.56	23.83	25.37	25.97	24.96	24.2
		TMZ/4-PBT (500uM)	5.66	5.86	6.63	4.79	6.31	5.63		11.1	13.17	10.33	8.69	17.31	17.43		18.64	17.45	22.13	17.71	15.35	20.36
							Unpaired Student T Test (TMZ vs 4-PBT)	1.10515e-10						Unpaired Student T Test (TMZ vs 4-PBT)	0.0071954						Unpaired Student T Test (TMZ vs 4-PBT)	0.000716718

## Sheet: Figure 3
Figure 3A			GL261									CT-2A
		Control	9.8	10.5	10.31	10.28	11.8	11.4	11.38	11.5		11.13	11.89	11.51	12.96	8.94	10.04	14.03	14.92	14.33
		aCD47	12.08	11.66	12.98	13.34	12.84	12.7	13.58	13.64		12.92	13.39	12	12.39	13.96	12.57	15.99	15.93	17.2
		TMZ	14.27	14.55	15.43	15.77	14.96	15.52	15.04	14.92		12.43	13.62	15.15	13.71	14.66	11.92	19.52	20.06	18.91
		Combo	17.19	17.61	18.3	18.01	20.38	17.51	18.57	16.12		16.12	17.56	17.73	18.97	18.28	19.1	22.76	21.9	21.41
									Unpaired Student T Test (ctrl vs combo)	1.60794e-08									Unpaired Student T Test (ctrl vs combo)	2.75541e-06
									Ordinary one-way ANOVA	<0.0001									Ordinary one-way ANOVA	<0.0001
Figure 3B			LN229							U251								U87
		Control	7.54	8.55	8.3	8.71	7.57	7.1		6.69	6.74	7.72	7.68	7.46	7.36		6.56	6.7	7.52	8.86	6.99	7.61
		aCD47	9.02	9.3	8.05	8.86	8.52	9.09		8.23	7.98	7.69	7.57	7.6	7.88		7.58	8.03	7.46	10.53	10.68	11.69
		TMZ	13.42	13.99	14.76	15.29	13.61	14.82		12.01	11.35	11.69	12.16	12.37	12.48		10.33	10.72	10.49	10.65	10.47	11.04
		Combo	17.75	17.63	19.37	20.66	15.32	16.01		15.71	15.67	15.34	15.71	15.97	15.96		21.47	21.72	22.94	12.15	13.89	13.18
							Unpaired Student T Test (ctrl vs combo)	2.56647e-05						Unpaired Student T Test (ctrl vs combo)	5.41744e-10						Unpaired Student T Test (ctrl vs combo)	0.00367446
							Ordinary one-way ANOVA	<0.0001						Ordinary one-way ANOVA	<0.0001						Ordinary one-way ANOVA	<0.0001
Figure 3C			GL261									CT-2A
		Combo	17.19	17.61	18.3	18.01	20.38	17.51	18.57	16.12		24.67	23.81	24.17	24.54	23.89	25.4	24.95	25.2
		CBP	11.45	12.01	12.61	12.21	13.79	13.68	13.89	12.59		21.92	19.61	21.29	19.5	21.05	19.93	20.42	21.19
									Unpaired Student T Test combo vs CBP)	3.25695e-07								Unpaired Student T Test combo vs CBP)	1.6523e-07
Figure 3E			Bone Marrow Derived-% of DAPI										Microglia- % of DAPI
		Control	5.86166	2.60337	13.3	7.8	5.78778	13.2353	3.51328	4.46215		Control	13.9508	1.07198	6.27	17	4.07288	8.63971	6.76949	1.43426
		Combo	21.736	17.5813	22.423	19.5848	20.6989	17.1828				Combo	5.32458	6.50407	2.97556	10.1083	5.28674	6.99301
									Unpaired Student T Test combo vs CBP)	1.22485e-05									Unpaired Student T Test combo vs CBP)	0.60088
Figure 3F			GL261									CT-2A
		Control	0.919012	1.13222	1.00907	0.97691	0.919012	1.01459	1.01551	1.01367		0.687083	1.18628	0.873129	0.898918	1.06839	1.09233	1.10339	1.09049
		aCD47	1.23883	1.16542	1.25905	1.30132	0.928202	1.09822	1.03757	1.01091		0.930233	0.610526	0.869445	0.90076	1.26733	1.5289	1.42759	1.481
		TMZ	1.50626	1.04496	1.46123	1.48053	1.26824	1.10281	1.1506	1.19931		1.4018	0.871102	1.35574	1.36311	1.47732	1.3889	1.41653	1.44048
		Combo	1.4842	1.48053	1.50442	2.62102	1.55773	2.22309	2.37013			2.05572		1.80889	1.81626	1.51416	1.92494	1.72415	1.72231
									Unpaired Student T Test (ctrl vs combo)	0.00295495								Unpaired Student T Test (ctrl vs combo)	6.4156e-07
Figure 3G			GL261									CT-2A
		Combo	1.4842	1.48053	1.50442	2.62102	1.55773	2.22309	2.37013			2.05572	1.80889	1.81626	1.92494	1.72415	1.72231
		CBP	1.43734	0.999763	1.44469	1.43274	1.29397	1.6147	1.45112	1.52464		1.31522	1.05438	1.49758	1.64126	1.63389	1.67074
									Unpaired Student T Test combo vs CBP)	0.0399773						Unpaired Student T Test combo vs CBP)	0.0111465
Figure 3H			GL261							CT-2A
		Control	13.33	18.01	15.91	16.38	15.82	14.15		22.73	25.33	25.31	24.38	23.43	20.67
		aCD47	18.33	17.05	17.43	16.46	18.15	18.92		39.75	40.04	38.95	42.53	40.12	37.46
		TMZ	33.33	30.46	32.36	28.79	25.23	21.81		40.28	41.93	42.68	41.32	38.65	42.31
		Combo	37.22	35.76	35.75	33.91	39.61	35.47		62.5	59.19	60	61.82	58.43	61.89
							Unpaired Student T Test (ctrl vs combo)	7.85244e-06						Unpaired Student T Test (ctrl vs combo)	5.16248e-08
Figure 3I
			GL261							CT-2A
		Control	9.5	7.98	10.2	9.96	7.63	8.03		7.94	6.26	5.22	5.34	6.98	6.21
		aCD47	10.86	11.02	12.97	9.88	9.98	9.55		6.61	8.31	5.41	4.24	7.6	7.21
		TMZ	8.56	10.02	10.8	10.73	10.88	10.85		8.53	9.34	9.22	11.11	12.5	10.11
		Combo	14.48	16.22	17.12	16.7	16.7	15.81		16.38	13.49	11.26	15.31	16.46	14.58
							Unpaired Student T Test (ctrl vs combo)	0.0001361						Unpaired Student T Test (ctrl vs combo)	0.00202153
							Unpaired Student T Test (TMZ vs combo)	7.03298e-07						Unpaired Student T Test (TMZ vs combo)	0.00154839

## Sheet: Sheet4
Figure 4A
			GL261-IFNA						GL261-IFNB
		Control	1.05507	0.983047	0.964152	1.00143	0.982544		1.03766	0.937787	1.02764	0.98835	1.06294
		aCD47	1.15749	1.26488	1.18756	1.27327	1.16428		1.06585	1.23628	1.54435	1.34017	1.32759
		TMZ	1.27987	1.38415	1.38895	1.32982	1.26595		1.55294	1.38128	1.42011	1.39814	1.42486
		Combo	1.5852	1.56121	1.56555	1.76033	1.84632		1.60288	1.76867	1.86563	1.89138	1.85935
						Unpaired Student T Test (ctrl vs combo)	0.000188762					Unpaired Student T Test (ctrl vs combo)	2.3077e-05
						Ordinary one-way ANOVA	<0.0001					Ordinary one-way ANOVA	<0.0001
Figure 4D				STING+/+									STING-/-
		Combo	TNFα	68.73	70.89	66.43	67.14	70.83	70.93		Combo	TNFα	50.44	49.58	50.28	49.02	42.07	43.11
		Combo	IL-1β	29.5	29.26	29.41	29.1	26.12	26.24		Combo	IL-1β	14.27	14.72	14.73	14.3	14.93	14.22
								Unpaired Student T Test	8.59758e-12								Unpaired Student T Test	3.84939e-06
Figure 4F				CD45+ in total cell count											CD45+ in total count
		Control	STING+/+	3.44828	3.27869	1.83066	2.66075	8.73494	3.42857				Control	STING-/-	13.4276	13.7195	12.7219	11.215	10.4167	7.88644
		Combo	STING+/+	60.5364	52.2727	33.4532	12.3762	22.0307	13.3226	21.6216			Combo	STING-/-	9.44444	10.7914	26.1324	20.5674	18.8925	16.9355
									Unpaired Student T Test	0.00922751									Unpaired Student T Test	0.0838178
									Ordinary one-way ANOVA	0.001
Figure 4G				pIRF3 in CD45+											pIRF3 in CD45+
		Control	STING+/+	6.25	0	0	0	0	0				Control	STING-/-	0	0	0	0	0	0
		Combo	STING+/+	18.6709	26.8116	9.67742	16	16.5217	24.0964	25			Combo	STING-/-	0	0	0	0	0	0
									Unpaired Student T Test	6.91645e-05									Unpaired Student T Test	#DIV/0!
Figure 4H				Tumor Volume, mm3 (GL261)											Tumor Volume, mm3 (GL261)
		Control	STING+/+	42.4115	64.0884	24.672	33.5103	49.8335					Control	STING-/-	72.1796	76.481	101.945	60.2138	61.1903
		Combo	STING+/+	4.18879	0.0785398	0	0.980176	3.14159					Combo	STING-/-	45.5923	18.2118	27.8973	23.054	37.8473
							Unpaired Student T Test combo vs CBP)	0.00343222										Unpaired Student T Test combo vs CBP)	0.00192509
Figure 4I				CD3+ in total cell count														CD3+ in total cell count
		Control	STING+/+	1.62602	0.41841	2.32558	3.24074	1.48699	1.98413							Control	STING-/-	2.52101	1.13207	1.9084	1.74216	1.34771	0.626959
		Combo	STING+/+	8.11518	4.48718	6.98413	5.73477	11.8012	4.62963	6.50888	10.0946	7.29446				Combo	STING-/-	2.75591	6.48855	2.91971	2.47934	4.01235	3.34448
											Unpaired Student T Test	7.48402e-05										Unpaired Student T Test	0.015312

## Sheet: Figure 5
Figure 5A
			GL261-Tumor volume (mm3)
		Control	80.74	51.01	50.94	36.62	72.34
		aCD47	23.51	20.18	34.79	4.88	31.83
		TMZ	41.73	0	26.31	13.31	31.5
		Combo	0.75	6.74	7.18	0	0.73
						Unpaired Student T Test (ctrl vs combo)	0.00186905
						Ordinary one-way ANOVA	<0.0001
Figure 5B			Survival (GL261)- Days
		Control	17	14	17	19	19	19	19	20
		aCD47	21	21	21	26	19	21	21
		TMZ	25	25	26	31	22	22	24
		Combo	20	29	34	49	27	33	42
									Unpaired Student T Test (ctrl vs combo)	0.005116
									Log-rank (Mantel-Cox) test	<0.0001
Figure 5C			Iba1+
		Control	2.1	3.7	2.2	12.84	5.35
		aCD47	0.87	7	9.5	4.1	10.1
		TMZ	8.3	11.9	14.2	3.7	12.6
		Combo	8.42	12.8	17.2	29.6	26.37	20.33
							Unpaired Student T Test (ctrl vs combo)	0.00675674
							Ordinary one-way ANOVA
Figure 5D
			IL-2							TNFa
		Control	1.532	0.773	13.868	17.109	2.992		Control	1.512	0.817	0.207	0.462	0.68
		aCD47	2.54	6.992	22.248	9.304	10.113		aCD47	0.048	1.231	0.836	1.292	1.191
		TMZ	5.854	11.094	3.109	27.343	13.64		TMZ	1.878	1.475	0.536	2.707	1.283
		Combo	19.24	12.963	23.313	40.204	36.226		Combo	1.719	2.073	2.5	2.743	2.773
						Unpaired Student T Test (ctrl vs combo)	0.0174618						Unpaired Student T Test (ctrl vs combo)	0.000639683
						Ordinary one-way ANOVA	0.0205						Ordinary one-way ANOVA	0.0017
Figure 5E
			CD4							CD8
		Control	4.578	1.918	4.218	0.64	1.131		Control	0.911	0.437	0.532	0.398	0.463
		aCD47	2.532	3.474	3.768	3.62	2.687		aCD47	0.168	0.124	0.39	0.291	0.422
		TMZ	11.561	5.785	4.974	1.24	4.966		TMZ	0.342	2.08	0.63	0.352	1.132
		Combo	4.346	8.631	14.47	17.873	5.893		Combo	4.624	8.116	9.942	2.237	5.687
						Unpaired Student T Test (ctrl vs combo)	0.0367753						Unpaired Student T Test (ctrl vs combo)	0.0141123
						Ordinary one-way ANOVA	0.0138						Ordinary one-way ANOVA	<0.0001
Figure 5F			CD3+CD4+CD25+FOXP3+
		Control	14.875	16.51	16.732	23.62	10.101
		Combo	18.538	15.122	12.975	19.9255
						Unpaired Student T Test (ctrl vs combo)	0.922151
Figure 5G			CD3+CD8+IFNγ+
		Control	6.4	4.48	3.18	11.8	3.27
		Combo	12.7	12.08	13.29	17.01
						Unpaired Student T Test (ctrl vs combo)	0.00516626
Figure 5H			CD3+CD8+IFNγ+
		Control	1.11	1.07	0.38	2.47
		Combo	8.71	15.65	8.43	16.47	11.27	11.8
		Combo + aCD8	1.28	1.59	1.23	1.52	0.82
							Unpaired Student T Test (ctrl vs combo)	0.000315351
							Unpaired Student T Test (combo vs combo+aCD8)	0.000526207
							Ordinary one-way ANOVA	<0.0001
Figure 5i			GL261 Tumour Volume
		Control	34.824	49.262	126.922	13.439	89.487
		Combo	0	1.25	0	0	0	0.261	0	7.745	2.613	0.736
		Combo + aCD8	14.03	38.183	20.8	17.865	11.376
											Unpaired Student T Test (ctrl vs combo)	0.0385782
											Unpaired Student T Test (combo vs combo+aCD8)	0.014349
											Ordinary one-way ANOVA	0.0005

## Sheet: Figure 6
Figure 6A
			IFNγ
		Control	1.4	0.1	0.1	1.3	1.2
		aCD47	0.68	0.33	0.6	0	0.2
		TMZ	35	11	0.4	5.1	8.3
		Combo	28.06	12.59	71.11	36.2
						Unpaired Student T Test (ctrl vs combo)	0.0613989
						Ordinary one-way ANOVA	0.0029
Figure 6B			PD-1									PD-L1
		Good Responders	17.71	22.33	5.51	5.02	10.26	13.54	4.69		Good Responders	1.16	1.48	1.88	1.92	0.16	0.65
		Poor Responders	41.16	14.22	28.25	29.42					Poor Responders	10.09	13.76	12.66	9.25
								Unpaired Student T Test (ctrl vs combo)	0.0448995							Unpaired Student T Test (ctrl vs combo)	0.00146968
Figure 6C			Survival (GL261)- Days
		Control	21	22	24	26	30	36	20	21	26	27
		aPD-1	14	14	21	26	27	31	26	26	30	32
		aCD47+TMZ	31	31	31	35	54	62	63	n/a*
		aCD47+TMZ+aPD1	33	37	40	43	88	n/a*	n/a*	n/a*	n/a*
											Log-rank (Mantel-Cox) test	<0.0001		n/a*: animal alive at time of final analysis

## Sheet: Supp Figures
		%CD47hi	normal brain	LN229	U87	SWI-1783	G112	T98G	TP365	U251	SWI-088	U118	D32	GL261	CT-2A
Supp. Figure 1			29.16	85.78	77.87	85.07	92.45	90.78	93.5	79.28	98.51	98.74	91.06	82.31	86.45
			27.12	86.32	78.16	87.41	90.34	89.77	93.44	79.32	97.14	98.57	91.36	90.23	95.9
			Phagocytosis (%)								Phagocytosis (%)								Phagocytosis (%)
Supp. Figure 2		(ug/mL)	LN229								U251								U87
		IgG (25)	7.32	6.95	5.07	5.93	5.93	5.42			5.24	5.99	5.34	5.56	5.05	6.1			7.91	7.19	6.72	6.18	7.01	7.52
		1	10.86	11.43	11.02	12.39	10.49	13.8			6.53	7.02	5.99	6.87	5.52	7.89			9.2	7.63	10.14	6.96	9.68	7.98
		5	14.05	15.22	15.49	15.16	15.79	12.02			10.01	9.63	8.99	10.36	7.6	10.15			10.23	10.8	8.63	7.89	11.13	8.98
		10	16.16	16.67	15.98	17.92	17	14.4			12.44	12.01	11.89	10.4	9.98	12.12			10.21	10.66	10.32	11.68	11.28	11.53
		25	18.67	19.53	18.39	20.82	20.54	21.09			13.96	14.01	12.05	10.9	14.22	14.67			13.54	13.02	12.52	12.01	11.99	11.98
Supp. Figure 3		U251	DMSO			100 μM			300 μM				GL261	DMSO			100 μM			300 μM
		0 h	1.06555	1.04097	0.893479	1.06555	1.04097	0.893479	1.06555	1.04097	0.893479		0 h	0.9316	1.06203	1.00632	0.9316	1.06203	1.00632	0.9316	1.06203	1.00632
		24 h	3.11642	3.09491	3.18709	2.91157	2.68761	2.92694	2.16968	2.90645	2.53056		24 h	4.69256	4.735	4.52454	4.09875	4.41665	4.38128	4.04834	3.80295	3.94753
		48 h	4.71185	4.79174	4.88426	4.1731	4.23216	3.88768	3.43974	3.74326	3.67668		48 h	6.27723	5.7325	5.66485	5.26161	5.0874	5.06396	3.59204	3.7972	3.75122
		72 h	11.7064	11.9884	13.24	6.04097	6.32366	6.29874	4.94025	4.79345	4.98191		72 h	14.4535	13.028	13.2906	6.77907	6.72867	7.0028	4.4423	3.8003	3.7238
		LN229	DMSO			100 μM			300 μM				CT2A	DMSO			100 μM			300 μM
		0 h	1.15773	0.855084	0.98719	1.15773	0.855084	0.98719	1.15773	0.855084	0.98719		0 h	0.72786	1.42989	0.842251	0.72786	1.42989	0.842251	0.72786	1.42989	0.842251
		24 h	3.28743	2.94876	3.32586	2.74139	3.16013	3.0016	2.80384	2.95116	2.8711		24 h	2.28782	1.82934	2	1.74446	1.85609	2.28413	1.4714	1.84317	2.02491
		48 h	7.04484	7.03123	6.35068	6.01521	5.84307	6.33947	5.33307	5.90072	5.5044		48 h	6.69096	6.88007	8.03598	6.06734	5.47878	5.88561	4.35424	4.75646	4.91974
		72 h	18.0536	17.0592	18.2786	11.799	11.4916	10.7086	8.45556	10.2554	8.83026		72 h	24.5701	22.0406	21.3054	13.1716	14.5018	15.3321	7.80904	6.81642	8.13192
Supp. Figure 4			Phagocytosis (%)								Phagocytosis (%)
		TMZ(uM)	GL261							TMZ(uM)	CT-2A
		0	15.3	16.4	15.1	13.2	14.5	15.4		0	14.3	14.2	13.9	16.1	14.3	13.4
		10	15.4	18.8	19.1	21.5	18.4	17.3		10	15	16.6	15.6	12.4	15	14.3
		50	17.1	19.4	17	19.3	16.9	19.6		50	15.4	14.9	13.5	15.4	17	13.5
		100	20.5	22.7	24.1	18.4	18.4	22.4		100	14.7	12.7	14.7	14.7	14.9	13
		200	23.5	25.8	26.8	30.6	30	23.4		200	18.1	17.9	17.7	17.4	16.1	18.4
		300	35.8	35.6	36.7	33.3	34.5	35.4		300	38.2	36.5	37	35.4	34	32.9
Supp. Figure 5			mRNA (fold change)					mRNA (fold change)					mRNA (fold change)
			LN229					U251					U87
		(TMZ, uM)	DDIT3				(TMZ, uM)	DDIT3				(TMZ, uM)	DDIT3
		DMSO	1.00943	0.998427	1.10238		DMSO	1.23503	1.00605	0.804829		DMSO	1.01846	0.971902	1.01026
		1	0.927538	0.963924	0.958364		1	0.479211	0.973484	0.788804		1	0.787721	0.801129	0.745926
		10	1.57493	1.65935	1.68395		10	3.86059	4.30275	3.73393		10	0.874521	0.815235	0.776571
		100	5.24957	4.95689	5.29247		100	10.2814	10.4659	10.959		100	3.95884	4.44711	4.26275
		(TMZ, uM)	HERPUD1				(TMZ, uM)	HERPUD1				(TMZ, uM)	HERPUD1
		DMSO	1.00474	1.19348	0.968433			0.804829	0.994238	1.00994		DMSO	0.979049	1.06459	0.959428
		1	0.807348	0.734953	0.684347			1.00349	1.14019	0.986217		1	0.870634	0.894797	0.85109
		10	1.89374	1.60385	1.46349			1.28107	1.15639	1.18294		10	1.01646	1.07729	1.04086
		100	4.34582	3.69374	4.86395			2.09497	2.18033	2.21452		100	2.71899	2.61163	2.77098
		(TMZ, uM)	GADD45a				(TMZ, uM)	GADD45a				(TMZ, uM)	GADD45a
		DMSO	1.00384	0.973847	1.03385		DMSO	1.31402	1.05702	0.719968		DMSO	0.959428	1.02073	0.979694
		1	0.794734	0.743847	0.768532		1	1.21226	1.08415	0.928725		1	0.906091	0.797421	0.826289
		10	1.14935	1.20894	1.05937		10	2.16121	1.93017	1.57856		10	0.781741	0.702815	0.71456
		100	1.41837	1.44295	1.49038		100	4.10853	3.14418	2.87842		100	3.79571	3.92639	3.77228
Supp. Figure 7a												Supp. Figure 7b			HMGB1 (pg/ml)									Supp. Figure 7c
														Cell Line	DMSO		TMZ 50uM		TMZ 100uM				(TMZ, uM)	DMSO	100	800
(TMZ, uM)	CT2A			U251										LN229	46	76.8	46.4	135.2	85.6	96.8				6.81	7.47	29.8
0	1.32	1.66	1.95	8.24	6.46	9.32								U251	49.8	78.6	54.4	87.4	64.2	59.8				6.55	8.18	26.3
100	5.22	4.36	4.76	17.4	16.9	20.7								U118	59	68.8	53	75.4	67.4	90.2				6.75	8.56	28.7
300	6.47	5.83	5.6	20.3	23.1	23.6								TP365	75	86.6	48.6	62.8	78.4	85.8
500	5.01	6.62	6.17	25.2	19.5	24.8								T98G	75.2	80	87.8	90.6	51.8	84
800	11.4	11.9	15.1	26.7	31.6	32.2
(TMZ, uM)	GL261			LN229
0	0.75	2.16	1.14	3.17	2.95	2.46
100	4.58	3.94	4.11	9.13	10.7	10
300	4.5	3.74	4.51	15.8	14.8	9.44
500	4.64	6.72	7.21	17.2	16.1	13.9
800	8.88	11.2	10.8	21.5	27.2	25.4
Supp. Figure 8b							Supp. Figure 8c									Supp. Figure 8d								Supp. Figure 8e
																	Calr translocation (%)								Phagocytosis (%)
	Empty Vector	mRNA (fold change)							Calr translocation (%)								MGMT OE4								MGMT OE4
	(TMZ, uM)	DDIT3					Empty Vector	DMSO	5.89	6.63	4.15	6.17	4.32	4.52		DMSO	15.2	15.25	11.83	12.86	9.74	10.15		DMSO	10.03	10.05	11.06	10.31	10.21	11.06
	DMSO	0.937543	1.00295	1.1044				TMZ	14.48	12.1	10.9	15.64	13.36	13.29		TMZ	17	16.87	14.43	15.52	15.73	15.66		TMZ	9.69	9.59	8.84	8.34	9.53	10.12
	1	1.10759	1.03476	1.38946			MGMT OE4	DMSO	8.23	6.99	9.45	6.23	6.68	6.01		O6-BG	12.76	13.13	12.74	12.58	15.98	14.23		O6-BG	7.7	7.75	8.22	8.69	8.45	7.31
	10	1.59474	1.42577	1.48735				TMZ	10.92	10.39	8.2	7.66	7.83	8.46		Combo	24.66	25.2	22.02	22.62	22.87	23.77		Combo	15.3	15.7	16.4	15.22	14.22	14.26
	100	2.44674	2.23955	2.21038
	MGMT OE4
	(TMZ, uM)	DDIT3
	DMSO	1.00294	1.27753	0.945934
	1	1.05735	1.09395	1.02538
	10	1.13295	1.16248	1.07587
	100	1.50248	1.39567	1.36494
Supp. Figure 8g	TMZ	U251				U138				Supp. Figure 8h		TMZ	U251				U138
	DMSO	0.963303	1.0367	0.949153	1.05085	1.03561	0.845504	1.11889				DMSO	1.01823	0.953125	1.01823	1.01042	1.00769	1.01538	1	0.976923
	100 uM	1.33945	1.75229	1.53269	2.73608	0.983102	1.13881	1.242				100 uM	1.65365	1.57552	1.8099	1.77083	1.03846	1.10769	1.20769	1.16154
Supp. Figure 9a									Supp. Figure 9b								Supp. Figure 9d						Supp. Figure 9g
		Calr translocation (%)								Phagocytosis (%)
	Cisplatin (uM)	GL261								GL261							Cisplatin (uM)		0	1	5			IgG	CD47	Cisplatin + IgG	Cisplatin + CD47
	0	2.7	2.4	1.3	3.6	2.2	1.9		IgG	4.7	6.2	6.3	5.2	6.3	4.7				1.88	5.75	37.1			9.8	10.8	19.3	23
	1	12.1	9.1	11.8	14.4	8	6.6		aCD47	18.4	18.7	17.5	20.6	21.3	16.8				1.62	6.29	36.6			9.11	11	20.8	21.9
	5	13.6	13.8	15.1	15.2	11.7	13.6		Cisplatin	18.1	17.3	20.3	16.6	18.8	20.3				1.64	6.22	31.7			8.99	10.6	21.4	22.6
									Combo	21	21.7	20.6	23.6	21.2	22.5
Supp. Figure 10b									Supp. Figure 10c
		Phagocytosis (%)								Phagocytosis (%)
		CT-2A								GL261
	Control	8.3	6.96	7.03	6.37	6.09	6.27		Control	18.69	15.77	16.62	22.49	22.53	18.51	17.61	18.8	17.63
	aCD47	7.28	9.11	4.56	7.34	8.09	5.38		aCD47	18.49	19.58	20.82	26.38	31.42	25.05	23.74	24.96	23.16
	TMZ	7.24	6.13	5.87	6.05	5.74	7.2		TMZ	18.68	19.29	19.62	20.25	18.52	22.23	21.42	17.5	18.46
	Combo	11.98	11.64	10.47	11.73	7.72	7.85		Combo	22.79	22.08	23.51	33.61	34.56	29.42	29.25	29.43	25.52
Supp. Figure 11a		Proliferating OT-I cells (%)							Supp. Figure 11b		% of total OT-I cells
		GL261									Naïve
	Control	13.33	18.01	15.91	16.38	15.82	14.15			Control	78.14	71.09	71.29	69.54	70.13	70.56
	aCD47+TMZ	37.22	35.76	35.75	33.91	39.61	35.47			aCD47	62.74	66.51	67.06	48.86	73.97	63.18
	aCD47+TMZ w CBP	27.18	29.5	29.1	29.23	20.32	21.79			TMZ	40.04	74.99	67.97	67.02	66.32	75.38
										Combo	33.12	32.92	28.26	35.06	37.35	42.56
		CT-2A
	Control	22.73	25.33	25.31	24.38	23.43	20.67				Central memory
	aCD47+TMZ	62.5	59.19	60	61.82	55.43	55.89			Control	5.88	5.31	5.14	6.17	5.57	5.06
	aCD47+TMZ w CBP	45.25	46.39	49.88	52.41	37.51	35.98			aCD47	8.67	9.06	10.27	11.42	20.69	7.53
										TMZ	18.14	6.91	6.8	8.68	8.55	6.44
										Combo	31.39	32	36.48	20.81	32.1	28.93
											Effector memory
										Control	5.88	2.39	2.18	2.55	2.39	1.8
										aCD47	3.41	3.8	3.4	3.85	7.63	2.29
										TMZ	7.4	2.23	2.94	6.68	3.47	2.41
										Combo	11.11	10.66	11.49	8.92	9.03	8.39
Supp. Figure 12c															Supp. Figure 12d
		OT-I Proliferation (fold change)							OT-I Proliferation (fold change)								P-P65+ (%)						P-P65+ (%)
		STING+/+							STING+/+								GL261						CT-2A
	PBS+IgG	0.928614	0.990257	1.02108	0.997216	1.06284		PBS+IgG	1.13509	1.09118	0.758595	1.0099	1.00523			Control	0.3	0.26	0.12	0.3		Control	14.53	12.46	2.67	2.9
	aCD47+TMZ	1.84629	1.68523	1.82044	1.87015	1.9487		aCD47+TMZ	2.69619	2.88584	2.98487	2.73823	2.86248			aCD47	0.1	0.32	0.55	0.12		aCD47	2.66	3.27	13.72	10.45
																TMZ	0.29	0.25	0.31	0.42		TMZ	4.41	4.01	1.8	1.92
		STING-/-							STING-/-							Combo	0.44	0.61	0.44	0		Combo	3.72	2.98	8.45	8.85
	PBS+IgG	1.03063	0.951517	1.0299	1.03643	0.951517		PBS+IgG	1.39119	0.59512	0.8982	1.14884	0.966656
	aCD47+TMZ	1.18159	1.07853	1.17143	1.13805	1.20917		aCD47+TMZ	1.34647	1.17202	1.35475	1.29624	1.2736
Supp. Figure 13b									Supp. Figure 13c
		Tumor volume, mm3 (GL261, concurrent)								Survival, days (GL261, concurrent)
	Control	80.7	51	50.9	36.6	43.6			Control	17	14	17	19	19	19	19	20
	aCD47	53.8	29.5	17.8	0	42.8			aCD47	20	19	20	23	25	23	23
	TMZ	1.2	39.7	42.3	6.5	10.2			TMZ	15	22	22	24	25	25	26
	Combo	0	45	33.4	30	33.5			Combo	31	27	27	14	14	26	31
Supp. Figure 14
		Survival, days (CT-2A, concurrent)								Survival, days (CT-2A, sequential)
	Control	24	25	27	32	33	33		Control	24	25	27	32	33	33
	aCD47	26	29	33	33	34	37		aCD47	28	29	31	32	35	36
	TMZ	25	27	32	32	36	43		TMZ	26	29	31	33	36	41
	Combo	29	33	34	38	41	47		Combo	30	36	41	49	55	58
Supp. Figure 15
		% nuclear IRF3+
	Control	2.55	2.47	1.03	0.91	4.26
	aCD47+TMZ	3.71	5.37	8.66	5.04	32.79
		% nuclear P-P65
	Control	3.01	2.15	2.05	3.1	2.56	2.01
	aCD47+TMZ	4.4	3.708	9.52	3.53	3.76
